# Supplementary material for: Convergent evolution of face spaces across human face-selective neuronal groups and deep convolutional networks
Source: Nat Commun. 2019 Oct 30;10:4934. doi: 10.1038/s41467-019-12623-6 (PMC6821842; doi:10.1038/s41467-019-12623-6)
Supplement: Supplementary file 3 — Source Data [file 41467_2019_12623_MOESM3_ESM.zip]

Archive with 1 entries (1 files):
- sourceData_12623.7z
